# Supplementary material for: Knowledge and Attitudes Regarding Respiratory Syncytial Virus (RSV) Prevention: A Systematic Review
Source: Vaccines (Basel). 2025 Feb 6;13(2):159. doi: 10.3390/vaccines13020159 (PMC11861692; doi:10.3390/vaccines13020159)
Supplement: Supplementary file 1 [file vaccines-13-00159-s001.zip]

Archive with 1 entries (1 files):
- vaccines-3359029-supplementary.pdf
